# Supplementary material for: BMP-2 and VEGF-A modRNAs in collagen scaffold synergistically drive bone repair through osteogenic and angiogenic pathways
Source: Commun Biol. 2021 Jan 19;4:82. doi: 10.1038/s42003-020-01606-9 (PMC7815925; doi:10.1038/s42003-020-01606-9)
Supplement: Supplementary file 3 — Supplementary Data 1 [file 42003_2020_1606_MOESM3_ESM.xlsx]

## Sheet: Figure 1b
Figure 1b
Flow data of protein expression(%) in BMSCs taken 24 h after GFP and mCherry modRNA co-transfection
GFP	mCherry	Co-expression
72.27	73.84	71.3
73.94	76.75	71.6
73.47	75.28	73.7

## Sheet: Figure 1d
Figure 1d
VEGF-A protein expression of naïve BMSCs and modRNA-transfected BMSCs at 24 hours post transfection
Untransfected	hVEGF transfected
0.520393	1.4917
0.519606	1.5803
0.494965	1.47196

## Sheet: Figure 1g
Figure 1g
hBMP-2 protein expression of naïve BMSCs and modRNA-transfected BMSCs at 24 hours post transfection
Untransfected	hBMP-2 transfected
0.400181	1.04169
0.330991	1.03987
0.367118	1.06099

## Sheet: Figure 1e
Figure 1e
VEGF-A expression following co-transfections of both BMP2 and VEGFA modRNA
Time(hours)	untransfected			hBMP2-transfected
4	3.33	2.89	3.11	10868.7	10302.2	10585.5
8	4.73	3.79	4.26	11079.4	11440.4	11259.9
16	5.21	5.7	5.46	13441.4	13917.9	13679.7
24	8.25	8.78	8.52	3215.8	3275.87	3245.84
48	11.51	10.95	11.23	457.9	451.52	454.71
72	3.33	2.89	3.11	40.09	41.48	40.79
96	1.64	1.25	1.45	13.2	16.11	14.66
120	0.88	2.04	1.46	11.51	13.77	12.64

## Sheet: Figure 1h
Figure 1h
BMP2 expression following co-transfections of both BMP2 and VEGFA modRNA
Time(hours)	untransfected			hBMP2-transfected
4	5.521	30.334	17.928	85.211	84.957	85.084
24	5.718	32.299	19.009	276.268	250.908	263.588
48	10.783	36.23	23.506	162.36	155.36	158.86
72	25.923	38.195	32.059	40.98	39.87	40.425
96	20.885	34.264	27.574	30.951	28.972	29.961
120	18.624	28.299	23.462	15.839	15.342	15.59

## Sheet: Figure 2e
Figure 2e
ALP activity (king unit/gprot) 7 days post-transfection
untransfected	hVEGF transfected	hBMP-2 transfected	hBMP-2+hVEGF transfected
0.142171	0.138355	0.150775	0.171784
0.143262	0.135418	0.153279	0.177355
0.140862	0.135028	0.153735	0.17223

## Sheet: Figure 2f
Figure 2f
Absorbance(OD=570nm) for alizarin red staining 7 days post-transfection
Untransfected	hVEGF transfected	hBMP-2 transfected	hBMP-2+hVEGF transfected
0.330041	0.368936	1.4401	1.54518
0.351292	0.353269	1.44127	1.5437
0.351255	0.351164	1.44201	1.5468

## Sheet: Figure 2g
Figure 2g
ALP relative gene expression at 7 days post-transfection determined by qRT-PCR analysis
Untransfected	hVEGF transfected	hBMP-2 transfected	hBMP-2+hVEGF transfected
1	1.07453	1.80337	3.64459
1	1.02539	2.06254	2.5789
1	1.0349	2.10438	3.31827

## Sheet: Figure 2h
Figure 2h
COL1 relative gene expression at 7 days post-transfection determined by qRT-PCR analysis
Untransfected	hVEGF transfected	hBMP-2 transfected	hBMP-2+hVEGF transfected
1	1.0834	1.48217	2.02752
1	0.923755	1.6144	2.04102
1	1.0031	1.7439	1.96595

## Sheet: Figure 2i
Figure 2i
OCN relative gene expression at 7 days post-transfection determined by qRT-PCR analysis
Untransfected	hVEGF transfected	hBMP-2 transfected	hBMP-2+hVEGF transfected
1	0.994272	3.89232	4.46271
1	0.974391	4.30458	4.5107
1	0.52262	3.26249	3.00367

[truncated: 57 more sheets: Figure 2j, Figure 2l, Figure 2m, Figure 2n, Figure 2o, Figure 3d, Figure 3e, Figure 5k, Figure 5l, Figure 5w, Figure 5x, Figure 6a, Figure 6b, Figure 6c, Figure 6d, Figure 6f, Figure 6g, Figure 6h, Figure 6i, Figure 6j …]
